# Supplementary material for: India’s biofuel blending policy presents serious trade-offs with land use, nitrogen emissions and food security
Source: PLoS One. 2026 Jul 8;21(7):e0351419. doi: 10.1371/journal.pone.0351419 (PMC13345272; doi:10.1371/journal.pone.0351419)
Supplement: S2 File — (XLSX) [file pone.0351419.s002.xlsx]

## Sheet: Land Use
	BAU						AllMolasses						Mix3070						Mix1090						AllSugarJuice
	Crop Land	Other Land	Pasture Land	Forest Land			Crop Land	Other Land	Pasture Land	Forest Land			Crop Land	Other Land	Pasture Land	Forest Land			Crop Land	Other Land	Pasture Land	Forest Land			Crop Land	Other Land	Pasture Land	Forest Land
2010	165.712	62.248	13.3376	66.7645		2010	165.712	62.248	13.3376	66.7645		2010	165.637	62.2238	13.4366	66.7645		2010	165.712	62.1224	13.4632	66.7645		2010	165.712	62.2288	13.3567	66.7645
2020	165.712	54.3824	18.6809	68.7645		2020	165.712	54.3824	18.6809	68.7645		2020	165.637	54.3578	18.7803	68.7645		2020	165.712	54.278	18.7853	68.7645		2020	165.712	54.3731	18.6901	68.7645
2030	164.807	18.4882	26.0954	97.4645		2030	185.538	5.3923	18.4601	97.4645		2030	164.732	18.7567	25.9017	97.4645		2030	164.817	18.2888	26.2843	97.4645		2030	164.821	18.1906	26.3783	97.4645
2040	164.7	12.0409	31.9051	97.4645		2040	183.043	5.3793	20.2194	97.4683		2040	173.523	7.3644	27.7584	97.4645		2040	164.71	13.9522	29.9833	97.4645		2040	164.714	12.705	31.2263	97.4645
2050	164.316	5.5559	38.0205	97.4645		2050	194.449	1.7651	11.6742	97.4683		2050	173.759	5.2761	28.8575	97.4645		2050	169.181	5.4306	33.2804	97.4645		2050	165.152	5.2739	37.4664	97.4645

## Sheet: Sensityvity Analysis
	Crop Land							Water Use							Ferilizer Use (Mt N/Yr)
	BAU	Mix3070Exo	Mix1090Exo	AllSugarJuiceExo				BAU	Mix3070Exo	Mix1090Exo	AllSugarJuiceExo				BAU	Mix3070Exo	Mix1090Exo	AllSugarJuiceExo
2020	165.712	165.151	165.156	165.712			2020	651.008	649.27	648.627	644.492			2020	16.1351	16.236	16.2155	16.1988
2030	164.807	194.282	173.553	164.807			2030	592.262	1217.38	1149.57	915.744			2030	17.3619	29.9989	25.1389	21.7259
2040	164.7	200.975	182.897	167.251			2040	573.198	1209.89	1199.24	983.14			2040	22.5134	40.7802	34.8955	29.1826
2050	164.316	200.236	188.429	168.75			2050	539.641	1114.4	1066.27	995.998			2050	24.2473	44.5296	38.514	33.0426
	GHG Emission N20 Land (Mt CO2e/yr)							GHG Emission CO2 Land Use Change (Mt CO2e/yr)
	BAU	Mix3070Exo	Mix1090Exo	AllSugarJuiceExo				BAU	Mix3070Exo	Mix1090Exo	AllSugarJuiceExo
2010	169.157	169.175	169.109	169.018			2010	14.6448	14.802	15.6181	14.2068
2020	212.499	212.482	212.317	212.257			2020	20.5184	18.3648	21.8082	17.1731
2030	268.124	342.975	331.395	301.121			2030	46.7447	141.165	92.0471	50.7623
2040	348.032	449.527	449.4	399.755			2040	2.4749	17.7963	67.9203	8.632
2050	391.199	510.889	505.074	460.226			2050	-12.241	-7.1126	25.4418	-7.8433

## Sheet: Water use
Water use in Km3/year
	2020	2030	2040	2050
BAU	547.773	509.237	481.695	449.057
AllMolasses	547.773	1210.1	1177.18	1068.46
Mix3070	543.353	1130.66	1161.38	1069.81
Mix1090	544.051	825.407	879.173	979.866
AllSugarjuice	543.952	618.526	657.968	666.947

## Sheet: Fertiliser use
Fertilizer use in Mt N/year
	2020	2030	2040	2050
BAU	16.1372	18.661	24.1861	25.8602
AllMolasses	16.1372	56.919	87.0838	112.096
Mix3070	16.1658	30.9082	44.5861	53.048
Mix1090	16.1659	24.055	32.711	39.0228
AllSugarjuice	16.1775	20.6677	27.6859	30.6243

## Sheet: Net Trade
Net Trade of Agricultural Products (Mt DM/Yr
	2020	2030	2040	2050
BAU	-20.5991	-26.4618	25.4578	15.2438
AllMolasses	-20.5991	-8.592	68.889	82.3775
Mix3070	-20.6961	-39.3927	5.7135	-14.0924
Mix1090	-20.4955	-38.3535	-2.0825	12.7877
AllSugarjuice	-20.771	-32.7007	11.6341	-3.6086

## Sheet: Sugar Surplus
	Sugar Surplus MT/year
	2020	2030	2040	2050
BAU	14.527	7.9821	4.145	0.7588
AllMolasses	14.527	709.719	1173.21	1640.17
Mix3070	14.276	217.676	353.283	492.349
Mix1090	14.2043	77.3346	118.998	164.38
AllSugarjuice	14.1685	7.3435	3.8486	0.3954

## Sheet: GHG Emission Land
GHG Emissions from land use change (Mt CO2e/year)
	2020	2030	2040	2050
BAU	19.4061	46.6762	1.6094	-13.0433
AllMolasses	19.4061	66.3991	-3.9204	6.305
Mix3070	19.4201	49.7172	16.2598	-9.4609
Mix1090	18.4467	50.9607	5.4143	-8.1395
AllSugarjuice	19	46.4904	3.6864	-11.2345

## Sheet: GHG Emission Nitrogen
Emissions N2O from fertilizer use (Mt CO2e/year)
	2020	2030	2040	2050
BAU	66.1444	76.6961	113.145	123.854
AllMolasses	66.1444	277.7	446.223	575.177
Mix3070	66.29	139.631	220.483	265.641
Mix1090	66.2505	104.085	157.841	192.428
AllSugarjuice	66.3488	86.8142	131.44	148.615

## Sheet: Food Price Index
	Food Price Index
	2020	2030	2040	2050
BAU	1	0.92	0.91	0.93
AllMolasses	1	1.37	1.18	1.38
Mix3070	1	0.96	0.88	1.04
Mix1090	1	0.94	0.91	0.93
AllSugarjuice	1	0.93	0.9	0.93
